# Supplementary material for: AAUConvNeXt: Enhancing Crop Lodging Segmentation with Optimized Deep Learning Architectures
Source: Plant Phenomics. 2024 Apr 25;6:0182. doi: 10.34133/plantphenomics.0182 (PMC11654911; doi:10.34133/plantphenomics.0182)
Supplement: Supplementary 1 — Figs. S1 to S3 [file plantphenomics.0182.f1.zip]

Archive with 3 entries (3 files):
- Fig.1S.pdf
- Fig.2S.pdf
- Fig.3S.pdf
